# Supplementary material for: PDZD-8 and TEX-2 regulate endosomal PI(4,5)P2 homeostasis via lipid transport to promote embryogenesis in C. elegans
Source: Nat Commun. 2021 Oct 18;12:6065. doi: 10.1038/s41467-021-26177-z (PMC8523718; doi:10.1038/s41467-021-26177-z)
Supplement: Supplementary file 15 — Source Data [file 41467_2021_26177_MOESM15_ESM.xls]

## Sheet: Fig. 1c
Source Data for Fig. 1c
	WT		QKO
Time	Mean	SEM	Mean	SEM
0	0	0	4.45796	1.7355
1	0.240965	0.240965	2.75053	1.19214
2	0.108282	0.108282	7.25968	3.66943
3	0.700423	0.56341	5.91565	2.96626
4	0.500246	0.292724	4.57778	1.75274
5	0.358946	0.24338	5.37711	2.18694
6	0.988949	0.469888	4.81787	1.48638
7	1.13645	0.567755	4.33462	1.23895
8	1.92873	0.771031	7.83341	3.53501
9	3.08818	1.04166	6.10908	2.6814
10	4.77431	2.00758	6.82845	2.90745
11	5.27366	2.08528	7.35311	2.71487
12	6.10694	2.40325	7.2369	2.40031
13	2.93408	1.01685	4.06484	2.12781

## Sheet: Fig. 1d
Source Data for Fig.1d
Dot plot: Individual Values
WT	QKO
1.80592	6.34395
1.06602	1.66853
2.13388	0.587478
3.23063	3.51591
0.767462	3.28255
1.94868	9.84887
1.15116	9.22849
1.51504	2.2659
0.440504	0.454073
7.41504	20.6567
2.7199	1.12851
0.64731	2.63466
1.28861	5.41375
	7.86995
	9.65459

## Sheet: Fig. 1e
Source Data for Fig. 1e
Dot plot: Individual Values
p.e.		m		c
WT	QKO	WT	QKO	WT	QKO
0	12.6879	6.32071	0	0	0
0.449111	1.17084	1.11118	3.1114	2.44526	0.905996
0.537512	0.597245	4.42709	0	2.80113	1.34799
0	3.38414	3.60481	2.11684	10.2699	5.68878
0	3.52278	2.68612	0.940475	0	5.84476
0	4.31156	0.816938	22.3098	8.0046	6.15473
0	10.6328	1.56271	2.61839	3.28848	14.7652
0.0847138	0.988982	0	3.9538	6.8725	2.99482
0	0.331683	0	0.495437	2.05569	0.684498
2.04567	19.4751	8.31173	29.3031	18.748	11.8851
1.56802	0.83485	4.70834	1.66331	2.75636	1.10065
0.447506	3.61446	0	2.89598	1.9766	0
0.249116	6.59927	1.96531	5.07434	2.81182	3.10009
	5.98051		10.2946		9.04585
	1.20334		9.36842		29.7557

## Sheet: Fig. 2d
Source Data for Fig. 2d
Line Scan
Distance	Normalized fluorescence intensity_GFP	Normalized fluorescence intensity_RFP
0	0.079648	0.016602
0.065868	0.088394	0.055715
0.131737	0.222929	0
0.197605	0.398441	0.398563
0.263473	0.484358	0.399611
0.329342	0.462913	0.263485
0.39521	0.216791	0.318988
0.461078	0.179493	0.260189
0.526946	0.218452	0.275701
0.592815	0.108623	0.267486
0.658683	0.238917	0.294087
0.724551	0.670513	0.678037
0.79042	1	1
0.856288	0.952741	0.942579
0.922156	0.614077	0.575018
0.988024	0.158809	0.193079
1.05389	0	0.034644

## Sheet: Fig. 2e
Source Data for Fig. 2e
Line Scan
Distance	Normalized fluorescence intensity_GFP	Normalized fluorescence intensity_RFP
0	0.143995	0.247808
0.065868	0.077486	0
0.131737	0.144827	0.040949
0.197605	0.239898	0.315687
0.263473	0.472331	0.683301
0.329342	0.628369	0.83881
0.39521	0.805201	0.785397
0.461078	0.776387	0.85766
0.526946	0.612343	0.508807
0.592815	0.905223	0.556092
0.658683	1	0.850559
0.724551	0.39478	1
0.79042	0.060325	0.828495
0.856288	0	0.518286
0.922156	0.069877	0.090718
0.988024	0.137778	0.12466
1.05389	0.05972	0.05958

## Sheet: Fig. 2f
Source Data for Fig. 2f
Line Scan
Distance	Normalized fluorescence intensity_GFP	Normalized fluorescence intensity_RFP
0	0	0.039752
0.065868	0.0967796	0
0.131737	0.325939	0.239073
0.197605	0.768045	0.360002
0.263473	1	0.860904
0.329342	0.925884	0.486866
0.39521	0.571287	0.451844
0.461078	0.229332	0.52532
0.526946	0.152431	0.364824
0.592815	0.121759	0.345631
0.658683	0.156901	0.262683
0.724551	0.271737	0.500857
0.79042	0.487768	1
0.856288	0.60283	0.963542
0.922156	0.569628	0.618551
0.988025	0.43467	0.0938599
1.05389	0.19014	0.0794448

## Sheet: Fig. 2g
Source Data for Fig. 2g
Line Scan
Distance	Normalized fluorescence intensity_GFP	Normalized fluorescence intensity_RFP
0	0.09792	0.019826
0.065868	0.101109	0.02062
0.131737	0.038315	0.020096
0.197605	0.131793	0.069084
0.263473	0.196871	0.231332
0.329342	0.540603	0.526968
0.39521	0.460348	0.573989
0.461078	0.190685	0.244718
0.526946	0.053341	0.118518
0.592815	0.100097	0
0.658683	0.148544	0.146224
0.724551	0.343058	0.431572
0.79042	0.808584	1
0.856288	1	0.748429
0.922156	0.662734	0.476794
0.988025	0.212468	0.097203
1.05389	0	0.049799

## Sheet: Fig. 3b
Source Data for Fig. 3b
	WT		QKO		DKO
Time	Mean	SEM	Mean	SEM	Mean	SEM
0	26.4417	26.4417	124.583	62.2395	257.454	78.3248
1	9.22879	7.46144	150.762	51.5367	277.199	106.416
2	40.2627	40.2627	204.523	113.654	46.0223	24.8466
3	0	0	129.004	67.0805	145.071	104.062
4	1.78363	1.78363	266.575	133.626	92.6318	68.8595
5	2.1664	2.1664	79.6603	49.6379	15.3734	10.3056
6	2.24887	2.24887	66.3211	64.5151	78.1261	65.5422
7	0	0	80.7781	64.9006	18.9992	13.9395
8	0	0	144.336	144.336	11.9035	7.93866
9	0	0	68.8181	61.4374	43.0388	19.9171
10	0	0	78.7017	33.5645	80.0424	45.8907
11	0	0	124.434	117.611	195.925	99.682
12	2.06068	2.06068	50.8677	39.5486	162.709	76.8937
13	2.09212	2.09212	0	0	25.1258	21.1915

## Sheet: Fig. 3c
Source Data for Fig. 3c
Dot plot: Individual Values
WT	QKO	DKO
26.6075	2.002	131.837
0	221.704	59.3227
0	24.6549	286.899
0	449.314	60.9284
0	158.349	133.376
0	90.6872	30.9613
3.46914	7.93149	99.8246
1.64381	57.2682	68.7974
4.43987	148.085	59.1426
0	3.05478	104.355
31.635	0
	266.835
	27.3801

## Sheet: Fig. 3d
Source Data for Fig. 3d
Dot plot: Individual Values
WT	QKO	DKO
0.214286	0.0714286	0.571429
0	1	0.142857
0	0.285714	1.21429
0	2.07143	0.428571
0	0.571429	0.571429
0	0.357143	0.214286
0.142857	0.214286	0.714286
0.0714286	0.5	0.785714
0.214286	0.642857	0.357143
0	0.0714286	0.642857
0.0714286	0
	0.857143
	0.214286

[truncated: 47 more sheets: Fig. 4b, Fig. 4c, Fig. 4d, Fig. 4f, Fig. 4h, Fig. 5b, Fig. 5c, Fig. 5d, Fig. 7b, Fig. 7c, Fig. 7d, Fig. 7e, Fig. 7f, Fig. 8b, Fig. 8c, Supplementary Fig. 1b, Supplementary Fig. 1c, Supplementary Fig. 1d, Supplementary Fig. 3b, Supplementary Fig. 3c …]
